# Supplementary material for: In Vitro Antiviral Activity of Hyperbranched Poly-L-Lysine Modified by L-Arginine against Different SARS-CoV-2 Variants
Source: Nanomaterials (Basel). 2023 Dec 6;13(24):3090. doi: 10.3390/nano13243090 (PMC10745586; doi:10.3390/nano13243090)
Supplement: Supplementary file 1 [file nanomaterials-13-03090-s001.zip]

Archive with 1 entries (1 files):
- nanomaterials-2739587-supplementary.pdf
